# Supplementary material for: Pregnancy and COVID-19: The Possible Contribution of Vitamin D
Source: Nutrients. 2022 Aug 10;14(16):3275. doi: 10.3390/nu14163275 (PMC9414046; doi:10.3390/nu14163275)
Supplement: Supplementary file 1 [file nutrients-14-03275-s001.zip]

Archive with 1 entries (1 files):
- nutrients-1842456-supplementary.pdf
